# Supplementary material for: PLK1 Inhibitor Onvansertib Enhances the Efficacy of Alpelisib in PIK3CA-Mutated HR-Positive Breast Cancer Resistant to Palbociclib and Endocrine Therapy: Preclinical Insights
Source: Cancers (Basel). 2024 Sep 25;16(19):3259. doi: 10.3390/cancers16193259 (PMC11476299; doi:10.3390/cancers16193259)
Supplement: Supplementary file 1 [file cancers-16-03259-s001.zip]

Archive with 1 entries (1 files):
- cancers-3156913-supplementary.pdf
